# Supplementary material for: Genome-wide association study reveals genetic loci and candidate genes for meat quality traits in a four-way crossbred pig population
Source: Front Genet. 2023 Feb 6;14:1001352. doi: 10.3389/fgene.2023.1001352 (PMC9939654; doi:10.3389/fgene.2023.1001352)
Supplement: Supplementary file 2 [file Table3.XLSX]

## Sheet: meat quality
TABLE S3 | The description of significant SNPs and candidate genes for six meat quality traits.
Trait1	SNP rs2	SSC3	Position (bp)4	p-value5	-log10P6	Allele	Count	MAF7	PVE (%)8	Start9	End10	Distance11	Gene12	Description	GO annotation13
MA	rs696643958	1	13791303	1.60×10-6	5.8	C/T	C:376_T:34	0.08	9.629	13715171	13916889	within	ENSSSCG00000004081		Molecular Function: lamin binding (GO:0005521);; Cellular Component: nucleoplasm (GO:0005654);; Cellular Component: Golgi apparatus (GO:0005794);; Biological Process: Golgi organization (GO:0007030);; Cellular Component: integral component of membrane (GO:0016021);; Cellular Component: sarcomere (GO:0030017);; Cellular Component: nuclear membrane (GO:0031965);; Cellular Component: LINC complex (G…
MC	rs327814455	1	57629254	4.78×10-6	5.32	G/C	G:342_C:52	0.13	10.745	57438000	57645958	within	ANKRD6	ankyrin repeat domain-containing protein 6	Cellular Component: nucleus (GO:0005634);; Cellular Component: cytoplasm (GO:0005737);; Biological Process: positive regulation of JNK cascade (GO:0046330);; Biological Process: negative regulation of canonical Wnt signaling pathway (GO:0090090);; Biological Process: positive regulation of Wnt signaling pathway, planar cell polarity pathway (GO:2000096);;
DL	rs706649646	1	173604122	1.04×10-6	5.98	G/T	G:71_T:335	0.17	11.85	NA	NA	NA	NA	NA	NA
		1	262872770	5.29×10-6	5.28	C/T	C:330_T:34	0.09	9.118	NA	NA	NA	NA	NA	NA
CL	rs695891101	1	271857436	3.03×10-6	5.52	C/T	C:404_T:38	0.09	9.159	271724910	271928367	within	MED27	mediator complex subunit 27	Molecular Function: transcription coactivator activity (GO:0003713);; Cellular Component: transcription factor complex (GO:0005667);; Cellular Component: nucleolus (GO:0005730);; Cellular Component: cytoplasm (GO:0005737);; Biological Process: regulation of transcription from RNA polymerase II promoter (GO:0006357);; Cellular Component: mediator complex (GO:0016592);; Biological Process: stem cel…
DL	rs710333950	1	272222292	4.93×10-6	5.31	C/T	C:319_T:43	0.12	7.52	272180406	272212483	U_9809	TTF1	transcription termination factor 1	Molecular Function: DNA binding (GO:0003677);; Molecular Function: chromatin binding (GO:0003682);; Cellular Component: nucleolus (GO:0005730);; Cellular Component: cytoplasm (GO:0005737);; Cellular Component: plasma membrane (GO:0005886);; Biological Process: chromatin remodeling (GO:0006338);; Biological Process: transcription initiation from RNA polymerase I promoter (GO:0006361);; Biological …
		1		4.93×10-6	5.31	C/T		0.12	7.524	272217072	272363722	within	CFAP77	cilia- and flagella-associated protein 77	NA
	rs326037487	1	272222491	4.94×10-6	5.31	C/T	C:319_T:43	0.12	7.486	272217072	272363722	within	CFAP77	cilia- and flagella-associated protein 77	NA
		2	25635102	4.43×10-6	5.35	A/G	A:33_G:369	0.08	9.004	25604950	25848276	within	SLC1A2	solute carrier family 1 member 2	NA
		2	25635114	1.39×10-6	5.86	A/G	A:32_G:368	0.08	9.859	25604950	25848276	within	SLC1A2	solute carrier family 1 member 2	NA
	rs327708082	2	140978941	1.35×10-6	5.87	C/T	C:356_T:22	0.06	16.319	140878070	141118059	within	SIL1	SIL1 nucleotide exchange factor	Molecular Function: identical protein binding (GO:0042802);; Molecular Function: adenyl-nucleotide exchange factor activity (GO:0000774);; Cellular Component:endoplasmic reticulum (GO:0005783);;
	rs340462608	3	7863132	6.50×10-6	5.19	C/A	C:374_A:30	0.07	7.608	7861014	7876641	within	ZAG	zinc-alpha-2-glycoprotein	Biological Process: detection of chemical stimulus involved in sensory perception of bitter taste (GO:0001580);; Biological Process: retina homeostasis (GO:0001895);; Molecular Function: protein binding (GO:0001948);; Biological Process: antigen processing and presentation of peptide antigen via MHC class I (GO:0002474);; Cellular Component: extracellular space (GO:0005615);; Cellular Component: …
	rs321817629	3	7863148	6.50×10-6	5.19	A/C	A:374_C:30	0.07	7.608	7861014	7876641	within	ZAG	zinc-alpha-2-glycoprotein	Biological Process: detection of chemical stimulus involved in sensory perception of bitter taste (GO:0001580);; Biological Process: retina homeostasis (GO:0001895);; Molecular Function: protein binding (GO:0001948);; Biological Process: antigen processing and presentation of peptide antigen via MHC class I (GO:0002474);; Cellular Component: extracellular space (GO:0005615);; Cellular Component: …
	rs332918235	3	7863179	7.34×10-6	5.13	A/C	A:375_C:29	0.07	7.36	7861014	7876641	within	ZAG	zinc-alpha-2-glycoprotein	Biological Process: detection of chemical stimulus involved in sensory perception of bitter taste (GO:0001580);; Biological Process: retina homeostasis (GO:0001895);; Molecular Function: protein binding (GO:0001948);; Biological Process: antigen processing and presentation of peptide antigen via MHC class I (GO:0002474);; Cellular Component: extracellular space (GO:0005615);; Cellular Component: …
	rs325739004	3	7863391	6.50×10-6	5.19	G/A	G:374_A:30	0.07	7.608	7861014	7876641	within	ZAG	zinc-alpha-2-glycoprotein	Biological Process: detection of chemical stimulus involved in sensory perception of bitter taste (GO:0001580);; Biological Process: retina homeostasis (GO:0001895);; Molecular Function: protein binding (GO:0001948);; Biological Process: antigen processing and presentation of peptide antigen via MHC class I (GO:0002474);; Cellular Component: extracellular space (GO:0005615);; Cellular Component: …
MA	rs322510821	3	25697568	7.45×10-6	5.13	C/A	C:312_A:90	0.22	6.294	NA	NA	NA	NA	NA	NA
DL	rs337747094	3	67016708	4.39×10-7*	6.36*	C/A	C:359_A:25	0.07	8.437	NA	NA	NA	NA	NA	NA
	rs345860122	4	82604978	1.00×10-6	6	C/G	C:351_G:23	0.06	13.479	NA	NA	NA	NA	NA	NA
	rs320599347	4	123267242	4.22×10-7*	6.38*	A/G	A:330_G:58	0.15	11.91	123202632	123331144	within	ABCA4	ATP binding cassette subfamily A member 4	Biological Process: retinoid metabolic process (GO:0001523);; Molecular Function: phospholipid-translocating ATPase activity (GO:0004012);; Molecular Function: eye pigment precursor transporter activity (GO:0005395);; Molecular Function: protein binding (GO:0005515);; Molecular Function: ATP binding (GO:0005524);; Cellular Component: integral component of plasma membrane (GO:0005887);; Biological…
MA	rs325690789	5	41867902	7.14×10-6	5.15	C/T	C:351_T:37	0.1	10.426	41570282	41879062	within	FGD4	FYVE, RhoGEF and PH domain containing 4	Molecular Function: Rho guanyl-nucleotide exchange factor activity (GO:0005089);; Cellular Component: actin cytoskeleton (GO:0015629);; Cellular Component: lamellipodium (GO:0030027);; Biological Process: lamellipodium assembly (GO:0030032);; Biological Process: microspike assembly (GO:0030035);; Cellular Component: filopodium (GO:0030175);; Biological Process: regulation of Rho protein signal tr…
DL	rs691479433	5	72912427	9.68×10-6	5.01	G/A	G:394_A:36	0.08	8.842	72574501	72940831	within	PDZRN4	PDZ domain containing ring finger 4	NA
	rs326204552	5	72992909	5.61×10-6	5.25	G/A	G:340_A:36	0.1	9.667	NA	NA	NA	NA	NA	NA
		5	81527242	2.65×10-6	5.58	G/C	G:402_C:40	0.09	10.338	NA	NA	NA	NA	NA	NA
	rs321165533	6	7598221	6.28×10-9**	8.20**	C/A	C:397_A:31	0.07	14.549	7420763	7604985	within	CDYL2	chromodomain Y-like 2	Molecular Function: catalytic activity (GO:0003824);; Cellular Component: nucleus (GO:0005634);; Biological Process: metabolic process (GO:0008152);; Molecular Function: methylated histone binding (GO:0035064);;
	rs326829022	6	12885874	3.77×10-6	5.42	G/A	G:401_A:23	0.05	8.435	12855421	12910821	within	FA2H	fatty acid 2-hydroxylase	Biological Process: sebaceous gland cell differentiation (GO:0001949);; Molecular Function: iron ion binding (GO:0005506);; Cellular Component: endoplasmic reticulum membrane (GO:0005789);; Biological Process: fatty acid biosynthetic process (GO:0006633);; Cellular Component: integral component of membrane (GO:0016021);; Molecular Function: heme binding (GO:0020037);; Biological Process: lipid mo…
	rs1112488011	6	12885879	8.10×10-6	5.09	G/C	G:400_C:24	0.06	7.793	12855421	12910821	within	FA2H	fatty acid 2-hydroxylase	Biological Process: sebaceous gland cell differentiation (GO:0001949);; Molecular Function: iron ion binding (GO:0005506);; Cellular Component: endoplasmic reticulum membrane (GO:0005789);; Biological Process: fatty acid biosynthetic process (GO:0006633);; Cellular Component: integral component of membrane (GO:0016021);; Molecular Function: heme binding (GO:0020037);; Biological Process: lipid mo…
MC	rs690751971	6	56365194	9.11×10-6	5.04	G/A	G:391_A:53	0.12	2.631	56304681	56389759	within	ENSSSCG00000032113	cationic amino acid transporter 3	NA
WL	rs1113389876	6	82872679	3.27×10-6	5.49	C/T	C:389_T:45	0.1	5.41	82880584	82925305	D_7905	RHCE	Rh blood group CcEe antigens	Cellular Component: integral component of plasma membrane (GO:0005887);; Molecular Function: ammonium transmembrane transporter activity (GO:0008519);; Biological Process: organic cation transport (GO:0015695);; Biological Process: nitrogen utilization (GO:0019740);; Biological Process: ammonium transmembrane transport (GO:0072488);;
WL		6		3.27×10-6	5.49	C/T		0.1	5.412	82861650	82878951	within	TMEM50A	Transmembrane protein 50A	Cellular Component: endoplasmic reticulum (GO:0005783);; Cellular Component: integral component of membrane (GO:0016021);;
DL	rs341825576	6	164829533	5.25×10-7	6.28	T/C	T:343_C:21	0.06	10.14	164830617	164862218	D_1084	ATPAF1	ATP synthase mitochondrial F1 complex assembly factor 1	Cellular Component: mitochondrion (GO:0005739);; Biological Process: protein complex assembly (GO:0006461);;
		6	164829533	5.25×10-7	6.28	T/C		0.06	10.143	164777980	164820999	U_8534	EFCAB14	EF-hand calcium-binding domain-containing protein 14	Molecular Function: calcium ion binding (GO:0005509);; Cellular Component: integral component of membrane (GO:0016021);;
		6	164829533	5.25×10-7	6.28	T/C		0.06	10.143	164823402	164827125	U_2408	TEX38	testis-expressed protein 38	Cellular Component: integral component of membrane (GO:0016021);; Biological Process: positive regulation of mitophagy in response to mitochondrial depolarization (GO:0098779);;
	rs332780293	7	33845109	2.43×10-6	5.61	A/G	A:347_G:23	0.06	13.365	33832048	33842019	U_3090	ENSSSCG00000051766	endonuclease/reverse transcriptase	Molecular Function: RNA-directed DNA polymerase activity (GO:0003964);; Molecular Function: endonuclease activity (GO:0004519);; Biological Process: RNA-dependent DNA biosynthetic process (GO:0006278);; Biological Process: nucleic acid phosphodiester bond hydrolysis (GO:0090305);;
	rs324617714	7	49202902	9.09×10-7	6.04	C/T	C:356_T:26	0.07	13.35	NA	NA	NA	NA	NA	NA
	rs325613231	7	49203060	9.09×10-7	6.04	C/T	C:356_T:26	0.07	13.35	NA	NA	NA	NA	NA	NA
	rs333401534	8	35678713	1.81×10-7*	6.74*	G/A	G:341_A:65	0.16	8.975	NA	NA	NA	NA	NA	NA
	rs327130062	8	60010253	4.00×10-7*	6.40*	C/T	C:342_T:62	0.15	8.437	NA	NA	NA	NA	NA	NA
		9	35607599	3.66×10-6	5.44	A/C	A:401_C:35	0.08	8.561	NA	NA	NA	NA	NA	NA
PH45		9	43364767	3.11×10-6	5.51	T/C	T:132_C:254	0.34	5.314	NA	NA	NA	NA	NA	NA
DL		9	63379690	9.03×10-6	5.04	G/T	G:314_T:46	0.13	9.969	NA	NA	NA	NA	NA	NA
		9	63473835	6.79×10-6	5.17	T/G	T:370_G:40	0.1	9.987	NA	NA	NA	NA	NA	NA
		9	63473855	1.94×10-6	5.71	T/C	T:394_C:30	0.07	11.051	NA	NA	NA	NA	NA	NA
		9	63473869	2.90×10-6	5.54	A/G	A:388_G:36	0.08	10.123	NA	NA	NA	NA	NA	NA
		10	10923190	1.12×10-6	5.95	A/G	A:407_G:39	0.09	11.179	NA	NA	NA	NA	NA	NA
CL	rs331296609	10	52345841	7.69×10-6	5.11	A/G	G:381_A:63	0.14	2.43	52223425	52408922	within	PIP4K2A	phosphatidylinositol-5-phosphate 4-kinase type 2 alpha	Molecular Function: ATP binding (GO:0005524);; Cellular Component: nucleus (GO:0005634);; Cellular Component: autophagosome (GO:0005776);; Cellular Component: plasma membrane (GO:0005886);; Molecular Function: 1-phosphatidylinositol-5-phosphate 4-kinase activity (GO:0016309);; Biological Process: megakaryocyte development (GO:0035855);; Biological Process: phosphatidylinositol phosphorylation (GO…
	rs344980768	10	52345857	7.69×10-6	5.11	G/A	G:381_A:63	0.14	2.43	52223425	52408922	within	PIP4K2A	phosphatidylinositol-5-phosphate 4-kinase type 2 alpha	Molecular Function: ATP binding (GO:0005524);; Cellular Component: nucleus (GO:0005634);; Cellular Component: autophagosome (GO:0005776);; Cellular Component: plasma membrane (GO:0005886);; Molecular Function: 1-phosphatidylinositol-5-phosphate 4-kinase activity (GO:0016309);; Biological Process: megakaryocyte development (GO:0035855);; Biological Process: phosphatidylinositol phosphorylation (GO…
DL		10	59940478	1.76×10-7*	6.76*	T/A	T:243_A:121	0.33	14.058	59898922	60090229	within	UPF2	UPF2 regulator of nonsense mediated mRNA decay	Biological Process: nuclear-transcribed mRNA catabolic process, nonsense-mediated decay (GO:0000184);; Biological Process: liver development (GO:0001889);; Molecular Function: RNA binding (GO:0003723);; Cellular Component: cytoplasm (GO:0005737);; Biological Process: animal organ regeneration (GO:0031100);; Cellular Component: exon-exon junction complex (GO:0035145);;
		10	59940480	7.51×10-6	5.12	G/T	T:243_A:121	0.33	10.777	59898922	60090229	within	UPF2	UPF2 regulator of nonsense mediated mRNA decay	Biological Process: nuclear-transcribed mRNA catabolic process, nonsense-mediated decay (GO:0000184);; Biological Process: liver development (GO:0001889);; Molecular Function: RNA binding (GO:0003723);; Cellular Component: cytoplasm (GO:0005737);; Biological Process: animal organ regeneration (GO:0031100);; Cellular Component: exon-exon junction complex (GO:0035145);;
	rs326956966	12	11516507	1.75×10-7*	6.76*	C/T	C:338_T:32	0.09	11.748	NA	NA	NA	NA	NA	NA
	rs709138922	13	6257589	4.66×10-6	5.33	C/T	C:338_T:30	0.08	11.748	NA	NA	NA	NA	NA	NA
	rs325867590	13	53276779	7.73×10-6	5.11	G/A	G:382_A:50	0.12	9.72	NA	NA	NA	NA	NA	NA
	rs703586532	13	56878555	2.35×10-7*	6.63*	A/G	A:339_G:35	0.09	11.579	56804555	57034188	within	CHL1	cell adhesion molecule L1 like	Biological Process: neuron migration (GO:0001764);; Molecular Function: protease binding (GO:0002020);; Biological Process: axon guidance (GO:0007411);; Biological Process: adult locomotory behavior (GO:0008344);; Cellular Component: integral component of membrane (GO:0016021);; Cellular Component: dendrite (GO:0030425);; Biological Process: exploration behavior (GO:0035640);; Biological Process:…
	rs323693055	13	56878834	2.42×10-8**	7.62**	C/T	C:343_T:33	0.09	13.461	56804555	57034188	within	CHL1	cell adhesion molecule L1 like	Biological Process: neuron migration (GO:0001764);; Molecular Function: protease binding (GO:0002020);; Biological Process: axon guidance (GO:0007411);; Biological Process: adult locomotory behavior (GO:0008344);; Cellular Component: integral component of membrane (GO:0016021);; Cellular Component: dendrite (GO:0030425);; Biological Process: exploration behavior (GO:0035640);; Biological Process:…
MA	rs342013877	13	205556903	6.96×10-6	5.16	A/G	A:395_G:41	0.09	9.16	205561951	205628425	D_5048	ABCG1	ATP binding cassette subfamily G member 1	Molecular Function: ATP binding (GO:0005524);; Molecular Function: phospholipid transporter activity (GO:0005548);; Cellular Component: nucleoplasm (GO:0005654);; Cellular Component: mitochondrion (GO:0005739);; Cellular Component: Golgi apparatus (GO:0005794);; Biological Process: regulation of transcription, DNA-templated (GO:0006355);; Cellular Component: external side of plasma membrane (GO:0…
DL		14	30100776	1.31×10-6	5.88	C/G	C:365_G:25	0.06	11.695	30105257	30108165	D_4481	HCAR1	hydroxycarboxylic acid receptor 1	NA
WL	rs338764190	14	36676133	8.40×10-6	5.08	G/C	G:35_C:357	0.09	10.405	36061834	36384567	NA	NA	NA	NA
DL	rs323532649	15	6207928	5.16×10-6	5.29	C/G	C:346_G:48	0.12	9.439	NA	NA	NA	NA	NA	NA
WL	rs693644154	15	19876509	6.57×10-6	5.18	T/C	T:336_C:22	0.06	6.853	19879244	19879760	D_2735	RRM2	ribonucleotide reductase regulatory subunit M2	Molecular Function: ribonucleoside-diphosphate reductase activity, thioredoxin disulfide as acceptor (GO:0004748);; Cellular Component: nucleus (GO:0005634);; Cellular Component: ribonucleoside-diphosphate reductase complex (GO:0005971);; Biological Process: deoxyribonucleoside diphosphate metabolic process (GO:0009186);; Biological Process: deoxyribonucleotide biosynthetic process (GO:0009263);;…
DL		15	79581047	6.63×10-6	5.18	C/A	C:318_A:46	0.13	9.421	NA	NA	NA	NA	NA	NA
MA	rs341748571	17	24408473	3.33×10-6	5.48	C/G	C:384_G:32	0.08	10.465	22635105	24686846	within	MACROD2	mono-ADP ribosylhydrolase 2	NA
MC	rs1112200844	17	33493544	8.60×10-6	5.07	C/A	C:143_A:299	0.32	8.651	NA	NA	NA	NA	NA	NA
PH45	rs321002713	18	20991397	7.45×10-6	5.13	G/A	G:90_A:306	0.23	11.323	20950532	21758170	within	GRM8	glutamate metabotropic receptor 8	Molecular Function: group III metabotropic glutamate receptor activity (GO:0001642);; Cellular Component: integral component of plasma membrane (GO:0005887);; Biological Process: adenylate cyclase-inhibiting G-protein coupled glutamate receptor signaling pathway (GO:0007196);; Biological Process: negative regulation of cAMP biosynthetic process (GO:0030818);; Cellular Component: presynaptic membr…
DL		AEMK02000218.1	8564	9.52×10-6	5.02	T/A	T:324_A:64	0.16	10.419	NA	NA	NA	NA	NA	NA
		AEMK02000361.1	578806	1.63×10-7*	6.79*	A/G	A:317_G:51	0.14	13.366	214422	803248	within	LARGE1	LARGE xylosyl- and glucuronyltransferase 1	Biological Process:protein O-linked mannosylation (GO:0035269);;Biological Process: protein glycosylation (GO:0006486);;
		AEMK02000472.1	41726	8.92×10-6	5.05	C/T	C:228_T:218	0.49	8.81	27286	39646	U_2080	SERPRO47	putative serine protease 47	Molecular Function: peptidase activity (GO:0008233);;
			41726	8.92×10-6	5.05	C/T		0.49	8.807	43360	50092	D_1634	ENSSSCG00000043890	NUT family member 2G	NA
		AEMK02000472.1	41747	8.92×10-6	5.05	C/G	C:228_G:218	0.49	8.81	27286	39646	U_2101	SERPRO47	putative serine protease 47	Molecular Function: peptidase activity (GO:0008233);;
		AEMK02000472.1	41747	8.92×10-6	5.05	C/G		0.49	8.807	43360	50092	D_1613	ENSSSCG00000043890	NUT family member 2G	NA
PH45		AEMK02000569.1	617496	8.33×10-6	5.08	A/T	A:376_T:38	0.09	7.831	NA	NA	NA	NA	NA	NA
DL		AEMK02000646.1	4770	8.76×10-6	5.06	T/A	T:335_A:85	0.2	9.415	NA	NA	NA	NA	NA	NA
1pH45 pH at 45 min post mortem MC Meat color score MA Marbling score WL Water loss rate CL Cooking loss DL Drip loss; 2SNP: rs ID from Ensembl; 3SSC: Sus scrofa chromosome; 4Positions of the significant SNP according to the Sus Scrofa Build 11.1 assembly; 5,6Genome-wide significant associations were underlined, *and** represented the 10% and 1% genome-wide significance level, respectively; 7MAF: …
