# Supplementary material for: Genome-wide association study reveals genetic loci and candidate genes for meat quality traits in a four-way crossbred pig population
Source: Front Genet. 2023 Feb 6;14:1001352. doi: 10.3389/fgene.2023.1001352 (PMC9939654; doi:10.3389/fgene.2023.1001352)
Supplement: Supplementary file 6 [file Table4.XLSX]

## Sheet: QTL
TABLE S4 | Comparison of significant SNPs with previously reported QTLs from the pig QTL database
Class	Trait1	SNP rs2	SSC3	Position (bp)4	QTL ID5	QTL span (Mb)6	Corresponded trait in the QTL database7
Comparison of significant SNPs with previously reported QTLs	PH45		9	43364767	4000	23.14−129.14	pH 40 minutes post mortem (ham)
		rs321002713	18	20991397	3300	5.67−27.64	pH 24 hr post mortem (loin)
	MC	rs690751971	6	56365194	3237, 12055	29.98−66.53, 52.76−78.05	MC
	MA	rs696643958	1	13791303	38049	2.70−214.26	MA
		rs325690789	5	41867902	38086	7.99−109.56	MA
		rs341748571	17	24408473	3018	17.15−24.63	MA
	WL	rs1113389876	6	82872679	3850	37.26−85.85	Water holding capacity
	DL	rs706649646	1	173604122	(7936, 8063, 8131, 8300, 8323, 8382, 8480, 8564, 8602), (7784, 7861, 8102, 8156, 8348)	106.19−309.61, 162.86−233.72	DL
		rs706649646	1	262872770	(7936, 8063, 8131, 8300, 8323, 8382, 8480, 8564, 8602), 80	106.19-309.61, 257.94-307.58	DL
		rs710333950	1	272222292
		rs326037487	1	272222491
			2	25635102	38075, 2937, 86, 3780, 21848	7.44−131.66, 13.37−34.22, 7.44−38.37, 13.37−100.39, 13.37−46.84	DL
			2	25635114
		rs327708082	2	140978941	85	133.38−154.95	DL
		rs345860122	4	82604978	38084	7.24−134.90	DL
		rs320599347	4	123267242	38084, 6003	7.24−134.90, 102.05−134.90	DL
		rs321165533	6	7598221	6005	2.35−29.98	DL
		rs326829022	6	12885874
		rs1112488011	6	12885879
			9	63379690	3806	45.28−139.74	DL
			9	63473835
			9	63473855
			9	63473869
			15	79581047	3014	43.07−105.75	DL
Newly significant SNPs	PH45		AEMK02000569.1	617496
	MC	rs327814455	1	57629254
		rs1112200844	17	33493544
	MA	rs322510821	3	25697568
		rs342013877	13	205556903
	WL	rs338764190	14	36676133
		rs693644154	15	19876509
	CL		1	271857436
		rs331296609	10	52345841
		rs344980768	10	52345857
	DL		AEMK02000646.1	4770
			AEMK02000218.1	8564
			AEMK02000472.1	41726
			AEMK02000472.1	41747
			AEMK02000361.1	578806
		rs340462608	3	7863132
		rs321817629	3	7863148
		rs332918235	3	7863179
		rs325739004	3	7863391
		rs337747094	3	67016708
		rs691479433	5	72912427
		rs326204552	5	72992909
			5	81527242
		rs341825576	6	164829533
		rs332780293	7	33845109
		rs324617714	7	49202902
		rs325613231	7	49203060
		rs333401534	8	35678713
		rs327130062	8	60010253
			9	35607599
			10	10923190
			10	59940478
			10	59940480
		rs326956966	12	11516507
		rs709138922	13	6257589
		rs325867590	13	53276779
		rs703586532	13	56878555
		rs323693055	13	56878834
			14	30100776
		rs323532649	15	6207928
1,7pH45 pH at 45min post mortem MC Meat color score MA Marbling score WL Water loss rate CL Cooking loss DL Drip loss; 2SNP: rs ID from Ensembl; 3SSC Sus scrofa chromosome; 4Positions of the significant SNP according to the Sus Scrofa Build 11.1 assembly; 5,6Identity of QTL in the pig QTL database QTL ID and QTL span correspond one by one, such as 4000 (ID) corresponding 23.14-129.14(span).
